# Supplementary material for: Centella asiatica Alters Metabolic Pathways Associated With Alzheimer’s Disease in the 5xFAD Mouse Model of ß-Amyloid Accumulation
Source: Front Pharmacol. 2021 Dec 16;12:788312. doi: 10.3389/fphar.2021.788312 (PMC8717922; doi:10.3389/fphar.2021.788312)
Supplement: Supplementary file 2 [file DataSheet1.xlsx]

## Sheet: Supplementary Table 1
Supplementary Table 1. Metabolites annotated in cortical samples from WT or 5xFAD mice treated or not treated with CAW.
Compound	HMDB ID	PUBCHEM ID	KEGG ID	m/z	RT (min)	Adduct	Formula
(2-AMINOETHYL)PHOSPHONATE	HMDB0011747	5245507	C03557	126.022	4.48665	H+	C2H8NO3P
DIHYDRO-OROTATE	HMDB0003349	439216	C00337	159.048	6.31658	H+	C5H6N2O4
1-AMINOCYCLOPROPANECARBOXYLIC ACID	HMDB0036458	535	C01234	102.054	4.59754	H+	C4H7NO2
DEOXYADENOSINE DIPHOSPHATE	HMDB0001508	188966	C00206	412.041	5.30067	H+	C10H15N5O9P2
2'-DEOXYCYTIDINE 5'-MONOPHOSPHATE	HMDB0001202	13945	C00239	308.091	5.39759	H+	C9H14N3O7P
2'-DEOXYURIDINE 5'-MONOPHOSPHATE	HMDB0001409	65063	C00365	309.049	5.94285	H+	C9H13N2O8P
3-DEHYDROSHIKIMATE	N/A	439774	C02637	173.041	4.84827	H+	C7H8O5
3-METHOXYTYRAMINE	HMDB0000022	1669	C05587	168.093	9.35335	H+	C9H13NO2
3-METHYLHISTAMINE	HMDB0001861	69520	C05127	126.102	4.29795	H+	C6H11N3
4-GUANIDINOBUTANOATE	HMDB0003464	500	C01035	146.092	5.37692	H+	C5H11N3O2
5,6-DIHYDROURACIL	HMDB0000076	649	C00429	115.049	8.07986	H+	C4H6N2O2
5-HYDROXYINDOLEACETATE	HMDB0000763	1826	C05635	192.065	15.5859	H+	C10H9NO3
5'-METHYLTHIOADENOSINE	HMDB0001173	439176	C00170	298.097	15.8638	H+	C11H15N5O3S
5-OXO-PROLINE	HMDB0000267	7405	C01879	130.049	7.98155	H+	C5H7NO3
ACONITATE	HMDB0000958	444212	C02341	175.024	5.27191	H+	C6H6O6
ADENINE	HMDB0000034	190	C00147	136.061	7.60305	H+	C5H5N5
ADENOSINE	HMDB0000050	60961	C00212	268.104	8.92894	H+	C10H13N5O4
ADENOSINE 3',5'-CYCLIC MONOPHOSPHATE	HMDB0000058	6076	C00575	330.059	8.40906	H+	C10H12N5O6P
ADENOSINE 5'-DIPHOSPHORIBOSE	HMDB0001178	33576	C00301	560.079	4.68511	H+	C15H23N5O14P2
ARGININE	HMDB0000517	6322	C00062	175.119	4.32975	H+	C6H14N4O2
ASPARAGINE	HMDB0000168	6267	C00152	133.061	4.46781	H+	C4H8N2O3
ASPARTATE	HMDB0000191	5960	C00049	134.045	4.47328	H+	C4H7NO4
BETAINE	HMDB0000043	247	C00719	118.086	6.52323	H+	C5H11NO2
C18 SPHINGOMYELIN	HMDB0001348	6453725	N/A	731.602	27.8816	H+	C41H83N2O6P
CARNITINE	HMDB0000062	288	C00318	162.112	6.13147	H+	C7H15NO3
CARNOSINE	HMDB0000033	439224	C00386	227.114	4.31814	H+	C9H14N4O3
CHOLINE	HMDB0000097	305	C00114	105.11	6.33385	H+	C5H14NO
CINNAMALDEHYDE	HMDB0003441	637511	C00903	133.061	4.46627	H+	C9H8O
CITRULLINE	HMDB0000904	9750	C00327	176.103	4.72665	H+	C6H13N3O3
CMP	HMDB0000095	6131	C00055	324.059	4.71584	H+	C9H14N3O8P
CREATINE	HMDB0000064	586	C00300	132.077	5.23374	H+	C4H9N3O2
CREATININE	HMDB0000562	588	C00791	114.066	5.2755	H+	C4H7N3O
CYSTATHIONINE	HMDB0000099	834	C00542	223.074	4.34511	H+	C7H14N2O4S
CYSTEIC ACID	HMDB0002757	25701	C00506	188.024	5.91054	H+	C3H9NO6S
CYSTEINE	HMDB0000574	5862	C00097	122.027	4.76695	H+	C3H7NO2S
CYSTEINYLGLYCINE	HMDB0000078	439498	C01419	179.048	4.81418	H+	C5H10N2O3S
CYTIDINE	HMDB0000089	6175	C00475	244.093	5.13162	H+	C9H13N3O5
CYTIDINE 5'-DIPHOSPHOCHOLINE	HMDB0001413	13804	C00307	489.114	5.21296	H+	C14H26N4O11P2
CYTOSINE	HMDB0000630	597	C00380	112.05	5.13173	H+	C4H5N3O
DEOXYCARNITINE	HMDB0001161	725	C05543	146.118	8.47433	H+	C7H15NO2
DEOXYCYTIDINE	HMDB0000014	13711	C00881	228.1	5.31607	H+	C9H13N3O4
DESMOSTEROL	HMDB0002719	439577	C01802	385.346	25.9818	H+	C27H44O
GLUCOSAMINE 6-PHOSPHATE	HMDB0001254	440997	C00352	260.062	4.48887	H+	C6H14NO8P
5-HYDROXYLYSINE	HMDB0000450	1029	C16741	163.107	4.0859	H+	C6H14N2O3
ALPHA-TOCOPHEROL	HMDB0001893	2116	C02477	431.388	27.082	H+	C29H50O2
PANTOTHENIC ACID	HMDB0000210	6613	C00864	220.118	10.2703	H+	C9H17NO5
RIBOSE 5-PHOSPHATE	HMDB0001548	439167	C00117	231.028	4.62225	H+	C5H11O8P
ERGOCALCIFEROL	HMDB0000900	5280793	C05441	397.344	26.6903	H+	C28H44O
ERYTHRITOL	HMDB0002994	222285	C00503	123.055	5.33184	H+	C4H10O4
GLUTAMINE	HMDB0000641	5961	C00064	147.076	4.57634	H+	C5H10N2O3
GLUTATHIONE	HMDB0062697	124886	C00051	308.091	5.37203	H+	C10H17N3O6S
BETA-GLYCEROPHOSPHATE	HMDB0002520	2526	C02979	173.021	4.44224	H+	C3H9O6P
GLYCINE	HMDB0000123	750	C00037	76.0389	4.42666	H+	C2H5NO2
GUANIDINOACETATE	HMDB0000128	763	C00581	118.061	4.72031	H+	C3H7N3O2
GUANINE	HMDB0000132	135398634	C00242	152.056	7.6701	H+	C5H5N5O
GUANOSINE	HMDB0000133	135398635	C00387	284.099	7.71366	H+	C10H13N5O5
GUANOSINE 5'-MONOPHOSPHATE	HMDB0001397	135398631	C00144	364.065	5.19401	H+	C10H14N5O8P
HISTAMINE	HMDB0000870	774	C00388	112.086	3.8506	H+	C5H9N3
HISTIDINE	HMDB0000177	6274	C00135	156.076	4.33411	H+	C6H9N3O2
HOMOCYSTEINE	HMDB0000742	91552	C00155	136.047	5.20424	H+	C4H9NO2S
HOMOCYSTINE	HMDB0000575	10010	C01817	269.054	4.95417	H+	C8H16N2O4S2
HYPOTAURINE	HMDB0000965	107812	C00519	110.031	4.45021	H+	C2H7NO2S
HYPOXANTHINE	HMDB0000157	790	C00262	137.046	8.17073	H+	C5H4N4O
INOSINE	HMDB0000195	135398641	C00294	269.088	7.84594	H+	C10H12N4O5
INOSINE 5'-MONOPHOSPHATE	HMDB0000175	135398640	C00130	349.054	5.27107	H+	C10H13N4O8P
ISOCITRIC ACID	HMDB0000193	1198	C00311	193.033	5.26172	H+	C6H8O7
2,3-DIAMINOPROPIONIC ACID	HMDB0002006	97328	C03401	105.073	4.64461	H+	C3H8N2O2
LAUROYLCARNITINE	HMDB0002250	168381	N/A	344.279	23.1372	H+	C19H37NO4
2,6-DIAMINOHEPTANEDIOATE	HMDB0001370	439283	C00666	191.103	4.87093	H+	C7H14N2O4
METHIONINE SULFOXIMINE	HMDB0029430	89034	C03510	181.071	4.4345	H+	C5H12N2O3S
N-AMIDINOASPARTIC ACID	HMDB0003157	97856	C03139	176.065	4.75142	H+	C5H9N3O4
MONOOLEIN	HMDB0011567	5283468	N/A	357.299	25.5169	H+	C21H40O4
LYSINE	HMDB0000182	5962	C00047	147.113	4.10825	H+	C6H14N2O2
MALEIMIDE	N/A	10935	C07272	98.0234	6.35516	H+	C4H3NO2
METHIONINE	HMDB0000696	6137	C00073	150.058	5.99372	H+	C5H11NO2S
3-METHYLHISTIDINE	HMDB0000479	64969	C01152	170.092	4.6751	H+	C7H11N3O2
N6,N6,N6-TRIMETHYL-LYSINE	HMDB0001325	440120	C03793	189.16	5.08384	H+	C9H20N2O2
N-ACETYL-GLUTAMIC ACID	HMDB0001138	185	C00624	190.07	7.35182	H+	C7H11NO5
N-ACETYLMETHIONINE	HMDB0011745	6180	C02712	192.065	15.5893	H+	C7H13NO3S
N-ACETYL-MANNOSAMINE	HMDB0001129	439281	C00645	222.097	5.06162	H+	C8H15NO6
N-ACETYL ASPARTIC ACID	HMDB0000812	65065	C01042	176.055	6.32479	H+	C6H9NO5
N-ACETYLNEURAMINATE	HMDB0000230	439197	C19910	310.113	4.81922	H+	C11H19NO9
NAD	HMDB0000902	5892	C00003	664.117	6.41297	H+	C21H27N7O14P2
N-ALPHA-ACETYL-LYSINE	HMDB0000446	92907	C12989	189.123	5.20448	H+	C8H16N2O3
NICOTINAMIDE	HMDB0001406	936	C00153	123.055	9.59877	H+	C6H6N2O
NICOTINIC ACID ADENINE DINUCLEOTIDE	HMDB0001179	135398705	C00857	666.12	5.33855	H+	C21H27N6O15P2
NORADRENALINE	HMDB0000216	439260	C00547	170.092	4.67438	H+	C8H11NO3
O-PHOSPHO-SERINE	HMDB0000272	68841	C01005	186.008	4.66634	H+	C3H8NO6P
OPTHALMIC ACID	HMDB0005765	7018721	C21016	290.135	5.61706	H+	C11H19N3O6
PETROSELINIC ACID	HMDB0002080	5281125	C08363	283.263	25.8156	H+	C18H34O2
PHENYLALANINE	HMDB0000159	6140	C00079	166.086	9.33755	H+	C9H11NO2
PHOSPHORYLCHOLINE CHLORIDE	HMDB0001565	7886	C00588	184.073	5.23477	H+	C5H14NO4P
PIPECOLIC ACID	HMDB0000070	849	C00408	130.086	6.44335	H+	C6H11NO2
PROLINE	HMDB0000162	145742	C00148	116.07	5.28068	H+	C5H9NO2
PYRIDOXAMINE	HMDB0001431	1052	C00534	169.095	4.14338	H+	C8H12N2O2
RAC-GLYCEROL-MYRISTATE	HMDB0011561	79050	N/A	303.252	24.8072	H+	C17H34O4
RIBITOL	HMDB0002917	6912	C00379	153.074	4.791	H+	C5H12O5
S-ADENOSYLHOMOCYSTEINE	HMDB0000939	439155	C00021	385.129	8.07215	H+	C14H20N6O5S
SERINE	HMDB0000187	5951	C00065	106.05	4.44204	H+	C3H7NO3
5-HYROXYTRYPTAMINE	HMDB0000259	160436	C00780	177.101	9.11384	H+	C10H12N2O
SN-GLYCERO-3-PHOSPHOCHOLINE	HMDB0000086	439285	C00670	259.113	5.29096	H+	C8H21NO6P
TAUROLITHOCHOLIC ACID	HMDB0000722	6331437	C02592	484.328	25.1199	H+	C26H45NO5S
SPERMIDINE	HMDB0001257	1102	C00315	146.165	3.40785	H+	C7H19N3
SPERMINE	HMDB0001256	1103	C00750	203.223	3.17342	H+	C10H26N4
TAURINE	HMDB0000251	1123	C00245	126.022	4.48753	H+	C2H7NO3S
THIAMINE MONOPHOSPHATE	HMDB0002666	1131	C01081	345.078	5.26095	H+	C12H17N4O4PS
THIAMINE PYROPHOSPHATE	HMDB0001372	9068	C00068	266.117	5.29803	H+	C12H17N4OS
THYMIDINE	HMDB0000273	5789	C00214	243.103	10.316	H+	C10H14N2O5
DTDP-GLUCOSE	HMDB0001328	439324	C00842	565.103	6.26685	H+	C16H26N2O16P2
TRIGONELLINE	HMDB0000875	5570	C01004	138.055	9.14194	H+	C7H7NO2
TRYPTOPHAN	HMDB0000929	6305	C00078	205.097	11.6898	H+	C11H12N2O2
TYROSINE	HMDB0000158	6057	C00082	182.081	6.21693	H+	C9H11NO3
URACIL	HMDB0000300	1174	C00106	113.034	6.64035	H+	C4H4N2O2
URATE	HMDB0000289	1175	C00366	169.034	5.64676	H+	C5H4N4O3
URIDINE	HMDB0000296	6029	C00299	245.077	6.56327	H+	C9H12N2O6
URIDINE 5'-DIPHOSPHATE	HMDB0000295	6031	C00015	405.009	4.08939	H+	C9H14N2O12P2
URIDINE 5'-DIPHOSPHOGLUCOSE	HMDB0000286	53477679	C00029	567.051	5.30702	H+	C15H24N2O17P2
URIDINE 5'-DIPHOSPHO-N-ACETYLGLUCOSAMINE	HMDB0000290	445675	C00043	608.089	4.10214	H+	C17H27N3O17P2
URIDINE MONOPHOSPHATE	HMDB0000288	1172	C00105	325.043	4.7842	H+	C9H13N2O9P
XANTHINE	HMDB0000292	1188	C00385	153.04	8.34453	H+	C5H4N4O2

## Sheet: Supplementary Table 2
Supplementary Table 2: Fold change and p values for metabolites in the 5xFAD vs WT analysis
	Female 5xFAD vs WT		Male 5xFAD vs WT
Compound	Fold Change	P value	Fold Change	P value
(2-AMINOETHYL)PHOSPHONATE	1.01077	0.842076	1.04038	0.472831
DIHYDRO-OROTATE	0.921206	0.116753	0.908595	0.0744164
1-AMINOCYCLOPROPANECARBOXYLIC ACID	0.858555	0.000645	0.961719	0.362068
DEOXYADENOSINE DIPHOSPHATE	0.78658	0.313901	1.04153	0.866638
2'-DEOXYCYTIDINE 5'-MONOPHOSPHATE	0.927734	0.277827	1.03438	0.63052
2'-DEOXYURIDINE 5'-MONOPHOSPHATE	1.15089	0.0234837	1.0327	0.601565
3-DEHYDROSHIKIMATE	1.23373	0.0482195	0.796072	0.0364518
3-METHOXYTYRAMINE	0.984428	0.780953	0.912591	0.119327
3-METHYLHISTAMINE	0.865915	0.080051	1.03014	0.713277
4-GUANIDINOBUTANOATE	0.99508	0.948588	1.06355	0.432494
5,6-DIHYDROURACIL	1.14489	0.0234875	1.04939	0.417518
5-HYDROXYINDOLEACETATE	0.783772	0.0135271	0.79017	0.0191169
5'-METHYLTHIOADENOSINE	0.899921	0.59418	1.29608	0.203532
5-OXO-PROLINE	0.881999	0.498267	0.905791	0.601323
ACONITATE	0.956982	0.593294	1.07868	0.369755
ADENINE	0.902171	0.0716696	0.880914	0.0314147
ADENOSINE	0.750382	0.0044893	0.71649	0.0014429
ADENOSINE 3',5'-CYCLIC MONOPHOSPHATE	0.83749	0.0647612	2.54329	<0.001
ADENOSINE 5'-DIPHOSPHORIBOSE	1.78189	0.254607	1.49326	0.437437
ARGININE	1.20554	0.001776	1.03567	0.56125
ASPARAGINE	0.930666	0.0588485	0.892726	0.0031714
ASPARTATE	0.881604	0.0427647	1.02668	0.656441
BETAINE	0.329064	<0.001	0.658528	0.0031834
C18 SPHINGOMYELIN	0.8771	0.156927	1.17205	0.103635
CARNITINE	1.0125	0.77247	0.993815	0.88515
CARNOSINE	1.14867	0.131485	1.04672	0.62288
CHOLINE	0.928542	0.679473	0.719609	0.07796
CINNAMALDEHYDE	0.957368	0.377591	0.902225	0.0455548
CITRULLINE	0.941178	0.507741	1.21381	0.0427611
CMP	0.912069	0.135311	1.08267	0.205799
CREATINE	0.94581	0.0699168	0.980757	0.529434
CREATININE	0.976689	0.45868	1.00782	0.810261
CYSTATHIONINE	0.860122	0.0703346	0.970897	0.717698
CYSTEIC ACID	0.878709	0.138032	1.3009	0.0046078
CYSTEINE	0.924845	0.877499	0.423914	0.110364
CYSTEINYLGLYCINE	0.840232	0.511826	0.876041	0.625331
CYTIDINE	1.14642	0.225429	0.972415	0.806665
CYTIDINE 5'-DIPHOSPHOCHOLINE	0.927118	0.0938032	1.01961	0.669276
CYTOSINE	1.16429	0.156087	0.967899	0.763469
DEOXYCARNITINE	0.979318	0.880948	0.794297	0.111737
DEOXYCYTIDINE	1.40956	0.0466652	1.20488	0.287316
DESMOSTEROL	1.01629	0.743735	0.927727	0.142534
GLUCOSAMINE 6-PHOSPHATE	0.813662	0.0252554	0.945453	0.550563
5-HYDROXYLYSINE	1.39166	<0.001	1.23187	<0.001
ALPHA-TOCOPHEROL	1.09878	0.477976	0.875518	0.338873
PANTOTHENIC ACID	1.06185	0.299242	1.18204	0.0045107
RIBOSE 5-PHOSPHATE	0.891222	0.136903	1.04723	0.555552
ERGOCALCIFEROL	1.13597	0.505722	0.808142	0.278848
ERYTHRITOL	0.402892	<0.001	1.08087	0.758928
GLUTAMINE	0.961895	0.426668	1.08936	0.0909646
GLUTATHIONE	0.976956	0.68654	1.10001	0.10407
BETA-GLYCEROPHOSPHATE	0.68399	0.0053105	1.38297	0.0183486
GLYCINE	0.966514	0.603845	0.905504	0.143525
GUANIDINOACETATE	1.01311	0.870482	1.20046	0.0391785
GUANINE	0.846162	0.22293	0.786636	0.0970444
GUANOSINE	0.852494	0.346763	0.995417	0.979888
GUANOSINE 5'-MONOPHOSPHATE	0.999369	0.988692	0.984009	0.732017
HISTAMINE	1.06634	0.684947	1.07066	0.673199
HISTIDINE	1.0862	0.205823	1.09071	0.203397
HOMOCYSTEINE	0.96651	0.506304	1.06242	0.25037
HOMOCYSTINE	1.07966	0.583619	0.591821	0.0007878
HYPOTAURINE	0.775807	0.0115749	0.988554	0.907418
HYPOXANTHINE	1.37556	0.108725	0.713716	0.0974103
INOSINE	1.55452	0.0304097	1.0389	0.850686
INOSINE 5'-MONOPHOSPHATE	1.08145	0.513587	1.33777	0.0210867
ISOCITRIC ACID	1.16819	0.127777	1.04186	0.690672
2,3-DIAMINOPROPIONIC ACID	0.916003	0.271877	0.769771	0.0027727
LAUROYLCARNITINE	0.631549	<0.001	0.92165	0.449506
2,6-DIAMINOHEPTANEDIOATE	0.97654	0.772451	0.991149	0.91188
METHIONINE SULFOXIMINE	1.20677	<0.001	1.06078	0.224276
N-AMIDINOASPARTIC ACID	0.988158	0.874711	0.938159	0.400085
MONOOLEIN	1.41595	0.0164207	0.759417	0.0598884
LYSINE	1.45745	<0.001	1.1643	0.0041673
MALEIMIDE	0.881454	0.0049848	0.981799	0.674531
METHIONINE	0.977267	0.720313	0.935913	0.315686
3-METHYLHISTIDINE	0.923983	0.408906	1.14927	0.167242
N6,N6,N6-TRIMETHYL-LYSINE	0.934755	0.104011	0.996711	0.938456
N-ACETYL-GLUTAMIC ACID	1.10345	0.168384	0.896284	0.126484
N-ACETYLMETHIONINE	0.815809	0.0297863	0.757544	0.0053514
N-ACETYL-MANNOSAMINE	1.88784	<0.001	1.60269	<0.001
N-ACETYL ASPARTIC ACID	0.871038	<0.001	0.961049	0.295193
N-ACETYLNEURAMINATE	1.06209	0.144132	1.10172	0.0270108
NAD	0.41392	0.0067603	1.19262	0.581209
N-ALPHA-ACETYL-LYSINE	1.18291	0.29458	0.961661	0.810301
NICOTINAMIDE	1.37653	0.0017869	0.874144	0.177464
NICOTINIC ACID ADENINE DINUCLEOTIDE	0.42782	0.0076406	1.31208	0.386023
NORADRENALINE	0.819085	0.103196	1.01658	0.893916
O-PHOSPHO-SERINE	0.844842	0.0846914	1.00506	0.959032
OPTHALMIC ACID	1.03906	0.817383	1.12238	0.497225
PETROSELINIC ACID	1.02905	0.794361	0.968677	0.776952
PHENYLALANINE	0.950897	0.503484	0.940616	0.426368
PHOSPHORYLCHOLINE CHLORIDE	0.829912	<0.001	0.928056	0.0997165
PIPECOLIC ACID	0.715685	0.0399576	0.974754	0.874906
PROLINE	1.08288	0.100397	0.916581	0.0794524
PYRIDOXAMINE	1.45833	<0.001	1.15468	0.016224
RAC-GLYCEROL-MYRISTATE	0.931358	0.509138	0.881716	0.255439
RIBITOL	1.00571	0.959515	0.816223	0.0699445
S-ADENOSYLHOMOCYSTEINE	0.971864	0.806014	0.675013	0.0018
SERINE	1.01807	0.687848	1.01232	0.787978
5-HYROXYTRYPTAMINE	0.703527	0.0134396	0.85417	0.264627
SN-GLYCERO-3-PHOSPHOCHOLINE	0.812363	0.112911	1.04357	0.741308
TAUROLITHOCHOLIC ACID	1.59468	0.000715	1.41854	0.0141967
SPERMIDINE	1.66154	0.0107565	1.07776	0.70161
SPERMINE	3.02686	0.0065869	1.39888	0.400599
TAURINE	0.962584	0.248419	0.981713	0.582557
THIAMINE MONOPHOSPHATE	1.07606	0.568357	0.930853	0.585446
THIAMINE PYROPHOSPHATE	0.859034	0.445426	0.683876	0.0553344
THYMIDINE	0.97926	0.764786	1.19572	0.0118189
DTDP-GLUCOSE	0.849405	0.147201	0.831186	0.109257
TRIGONELLINE	0.973785	0.8037	0.861811	0.168741
TRYPTOPHAN	0.82714	0.0332892	0.996496	0.967725
TYROSINE	0.933728	0.404539	1.0614	0.478187
URACIL	1.20463	0.0251181	0.848748	0.0577877
URATE	2.39281	<0.001	0.993044	0.964126
URIDINE	1.28759	0.0130938	0.731592	0.0039016
URIDINE 5'-DIPHOSPHATE	1.07207	0.293298	1.03971	0.562917
URIDINE 5'-DIPHOSPHOGLUCOSE	1.21968	0.258401	1.41707	0.0557368
URIDINE 5'-DIPHOSPHO-N-ACETYLGLUCOSAMINE	1.08148	0.14672	1.05126	0.361478
URIDINE MONOPHOSPHATE	0.93153	0.562353	1.32033	0.0305033
XANTHINE	1.15574	0.262003	0.859904	0.278591

## Sheet: Supplementary Table 3
Supplementary Table 3: Fold changes observed in identified metabolites for CAW dose response (500 mg/kg/d vs. 0 mg/kg/d).
	WT Female		5xFAD Female		WT Male		5xFAD Male
Compound	Fold Change	P value	Fold Change	P value	Fold Change	P value	Fold Change	P value
(2-AMINOETHYL)PHOSPHONATE	0.877822	0.0342	0.93368	0.22	1.01537	0.792	0.967947	0.737
DIHYDRO-OROTATE	1.01466	0.988	1.00417	0.997	0.99516	0.967	1.06511	0.617
1-AMINOCYCLOPROPANECARBOXYLIC ACID	0.913831	0.0712	1.04174	0.183	1.05922	0.242	1.07624	0.0436
DEOXYADENOSINE DIPHOSPHATE	1.01396	0.929	1.13131	0.905	1.18345	0.766	1.16878	0.58
2'-DEOXYCYTIDINE 5'-MONOPHOSPHATE	0.938221	0.734	1.04464	0.882	1.14393	0.194	0.973329	0.854
2'-DEOXYURIDINE 5'-MONOPHOSPHATE	1.11806	0.0522	0.94737	0.475	1.03168	0.885	0.960595	0.5
3-DEHYDROSHIKIMATE	1.1599	0.355	0.874785	0.385	0.741747	0.096	0.83915	0.133
3-METHOXYTYRAMINE	0.925946	0.737	0.964598	0.693	0.97942	0.848	1.08975	0.306
3-METHYLHISTAMINE	0.689203	0.000658	0.860353	0.218	1.10038	0.439	0.976709	0.959
4-GUANIDINOBUTANOATE	1.01115	0.934	1.09202	0.382	0.965936	0.688	1.14472	0.0865
5,6-DIHYDROURACIL	1.06437	0.715	1.06142	0.524	1.04247	0.775	1.15829	0.0325
5-HYDROXYINDOLEACETATE	0.862144	0.444	0.857376	0.772	0.862741	0.469	0.90689	0.461
5'-METHYLTHIOADENOSINE	0.946058	0.834	0.872968	0.449	1.39378	0.207	0.959929	0.832
5-OXO-PROLINE	0.818469	0.24	0.725979	0.154	0.741234	0.229	0.716481	0.182
ACONITATE	0.950659	0.81	0.971981	0.845	0.925946	0.537	0.868742	0.165
ADENINE	0.91067	0.337	1.13839	0.241	0.966606	0.552	0.941478	0.391
ADENOSINE	0.981459	0.987	1.18345	0.115	0.872968	0.472	1.06437	0.854
ADENOSINE 3',5'-CYCLIC MONOPHOSPHATE	0.675955	0.00637	1.19748	0.242	2.03355	<0.001	1.09885	0.216
ADENOSINE 5'-DIPHOSPHORIBOSE	2.11697	0.000685	1.07103	0.78	2.75681	0.204	1.96973	0.259
ARGININE	1.02101	0.813	0.970634	0.842	0.963262	0.903	0.977386	0.694
ASPARAGINE	1.16312	0.00741	1.06733	0.166	0.915734	0.0728	0.96929	0.423
ASPARTATE	1.11574	0.345	1.00486	0.934	0.974004	0.679	0.890693	0.271
BETAINE	0.837406	0.386	0.998615	0.994	0.846745	0.516	1.02954	0.858
C18 SPHINGOMYELIN	0.802181	0.0484	0.906262	0.477	1.02954	0.713	1.09885	0.281
CARNITINE	1.12818	0.0837	1.01255	0.766	0.988286	0.78	1.06585	0.336
CARNOSINE	0.871154	0.31	0.974004	0.799	0.794434	0.0693	0.993781	0.939
CHOLINE	0.750019	0.148	0.787308	0.128	0.667574	0.0851	0.771105	0.189
CINNAMALDEHYDE	1.11188	0.078	1.02172	0.614	0.920826	0.134	0.987601	0.768
CITRULLINE	0.898132	0.291	0.922103	0.607	0.965936	1	0.813379	0.0867
CMP	0.91764	0.223	0.99103	0.96	1.07923	0.121	1.1065	0.0423
CREATINE	0.983502	0.801	1	0.998	0.969962	0.369	1.01255	0.878
CREATININE	0.998615	0.962	0.986917	0.891	1.00417	0.867	0.990343	0.922
CYSTATHIONINE	0.833353	0.377	0.997231	0.975	0.968618	0.738	0.980779	0.834
CYSTEIC ACID	1.06437	0.826	1.29056	0.0641	1.00905	0.927	1.19251	0.458
CYSTEINE	1.69584	0.776	1.8	0.323	0.444113	0.184	1.16554	0.712
CYSTEINYLGLYCINE	1.21926	0.754	1.53901	0.227	0.777546	0.692	1.15269	0.78
CYTIDINE	0.983502	0.988	1.2466	0.0366	1.00905	0.986	1.18838	0.182
CYTIDINE 5'-DIPHOSPHOCHOLINE	1.08523	0.237	1.13288	0.0131	0.954621	0.375	1.00835	0.941
CYTOSINE	1.03383	0.877	1.22264	0.0406	1.0324	0.89	1.18509	0.158
DEOXYCARNITINE	1	0.999	1.21419	0.403	0.959264	0.799	0.835667	0.465
DEOXYCYTIDINE	0.934327	0.655	1.11497	0.975	0.946058	0.796	1.05117	0.909
DESMOSTEROL	1.0403	0.452	0.99447	0.919	0.981459	0.715	1.05775	0.455
GLUCOSAMINE 6-PHOSPHATE	1.08749	0.323	1.1607	0.173	1.06807	0.814	0.929805	0.479
5-HYDROXYLYSINE	1.0367	0.735	1.00139	0.992	0.999307	0.993	0.976032	0.998
ALPHA-TOCOPHEROL	1.19416	0.623	1.12039	0.583	0.695923	0.0476	1.0324	0.876
PANTOTHENIC ACID	0.96929	0.521	0.915099	0.175	1.04174	0.64	0.819605	0.00239
RIBOSE 5-PHOSPHATE	0.967947	0.82	1.07848	0.51	0.976032	0.774	1.13997	0.362
ERGOCALCIFEROL	1.23542	0.458	0.912565	0.752	1.17446	0.678	1.11651	0.759
ERYTHRITOL	0.633756	0.245	2.22839	0.00667	1.31677	0.498	1.66902	0.103
GLUTAMINE	0.953299	0.577	1.03383	0.688	1.02314	0.704	1.04536	0.517
GLUTATHIONE	0.983502	0.865	1.09354	0.147	1.1607	0.0679	1.10573	0.113
BETA-GLYCEROPHOSPHATE	0.628507	0.00106	1.16231	0.0583	1.2781	0.0709	1.44693	0.0285
GLYCINE	1.11574	0.25	1.05702	0.765	0.926588	0.713	0.963262	0.599
GUANIDINOACETATE	0.93174	0.566	1.01889	0.886	1.37841	0.00106	0.908148	0.784
GUANINE	0.778625	0.355	1.01537	0.919	0.813379	0.26	0.838568	0.291
GUANOSINE	0.83047	0.456	1.17121	0.414	0.862144	0.506	0.788947	0.209
GUANOSINE 5'-MONOPHOSPHATE	1.10191	0.0311	0.93045	0.0951	1.02456	0.748	1.03168	0.637
HISTAMINE	1.01537	0.857	1.09733	0.515	1.21757	0.355	1.15189	0.591
HISTIDINE	0.833353	0.111	0.976032	0.726	0.866337	0.151	0.993781	0.942
HOMOCYSTEINE	1.0403	0.851	1.00069	0.991	0.917004	0.326	0.97942	0.819
HOMOCYSTINE	1.15189	0.525	0.782954	0.285	0.730522	0.0904	0.857971	0.294
HYPOTAURINE	0.883928	0.485	1.06216	0.818	1.12117	0.224	1.00417	0.987
HYPOXANTHINE	1.08824	0.954	0.698339	0.00621	0.636397	0.094	0.615146	0.0422
INOSINE	1.02954	0.838	0.642158	0.00211	0.808321	0.591	0.604997	0.0256
INOSINE 5'-MONOPHOSPHATE	0.764188	0.0128	0.635516	0.000695	1.05336	0.596	0.915099	0.869
ISOCITRIC ACID	0.991717	0.952	0.751581	0.0847	0.842647	0.229	0.876606	0.53
2,3-DIAMINOPROPIONIC ACID	1.1235	0.301	1.01748	0.793	0.853818	0.588	0.97468	0.943
LAUROYLCARNITINE	0.929161	0.812	1.25876	0.0901	1.15349	0.658	1.30315	0.0839
2,6-DIAMINOHEPTANEDIOATE	1.2033	0.1	1.07326	0.727	0.942785	0.729	0.993092	0.961
METHIONINE SULFOXIMINE	1.07848	0.33	0.967947	0.84	1.0196	0.76	1.03383	0.96
N-AMIDINOASPARTIC ACID	0.95396	0.903	0.82302	0.139	0.800515	0.186	0.896888	0.696
MONOOLEIN	1.45498	0.0757	0.816769	0.166	0.744839	0.0997	0.752623	0.183
LYSINE	1.20916	0.00943	1.01537	0.985	1.01466	0.929	0.958599	0.74
MALEIMIDE	0.969962	0.791	1.02527	0.731	0.988286	0.922	0.992404	0.883
METHIONINE	0.981459	0.807	0.969962	0.64	0.925946	0.542	0.980779	0.937
3-METHYLHISTIDINE	0.82188	0.0634	1.15189	0.192	0.997923	0.981	1.01748	0.807
N6,N6,N6-TRIMETHYL-LYSINE	1.02314	0.913	1.06437	0.613	0.975355	0.873	1.01677	0.946
N-ACETYL-GLUTAMIC ACID	1.06216	0.88	0.936921	0.833	1.09885	0.707	1.2605	0.0167
N-ACETYLMETHIONINE	0.856782	0.64	0.838568	0.415	0.782954	0.235	0.957935	0.859
N-ACETYL-MANNOSAMINE	1.12662	0.785	0.902501	0.659	1.04319	0.879	0.992404	0.977
N-ACETYL ASPARTIC ACID	0.983502	0.74	1.03742	0.563	1.0629	0.0808	1.02883	0.259
N-ACETYLNEURAMINATE	0.993092	0.82	1.14393	0.0415	1.00139	0.968	1.02954	0.548
NAD	0.76897	0.748	2.24544	0.022	1.83528	0.222	2.0167	0.0281
N-ALPHA-ACETYL-LYSINE	1.12584	0.709	0.936921	0.714	0.841479	0.643	1.19748	0.843
NICOTINAMIDE	1.40056	0.0324	0.808321	0.151	0.797192	0.231	0.755236	0.102
NICOTINIC ACID ADENINE DINUCLEOTIDE	0.786762	0.691	2.0209	0.0264	1.97247	0.0717	1.9	0.0542
NORADRENALINE	0.855002	0.411	1.19748	0.268	1.18838	0.14	0.929805	0.725
O-PHOSPHO-SERINE	0.900002	0.775	1.089	0.355	1.1321	0.531	1.05117	0.791
OPTHALMIC ACID	1.06142	0.92	1.08147	0.88	1.14711	0.736	1.04102	0.756
PETROSELINIC ACID	0.885154	0.475	0.959264	0.893	0.82302	0.255	0.810565	0.0931
PHENYLALANINE	0.893785	0.6	0.936921	0.419	0.860949	0.131	0.922103	0.235
PHOSPHORYLCHOLINE CHLORIDE	0.997231	0.954	0.980779	0.755	0.89131	0.0408	0.926588	0.252
PIPECOLIC ACID	0.778085	0.278	1.12506	0.824	1.31677	0.157	1.00626	0.962
PROLINE	1.11	0.252	0.99447	0.973	0.887611	0.0519	1.0203	0.65
PYRIDOXAMINE	1.22774	0.0295	1.05263	0.869	1.01396	0.959	0.972655	0.899
RAC-GLYCEROL-MYRISTATE	0.886996	0.386	0.895025	0.554	0.739694	0.148	1.05336	0.644
RIBITOL	1.26138	0.313	0.916369	0.68	1.00556	0.952	1.08298	0.78
S-ADENOSYLHOMOCYSTEINE	1.05702	0.825	0.948027	0.63	0.711532	0.0113	0.833931	0.122
SERINE	0.955283	0.595	0.952638	0.589	0.992404	0.973	1.00139	0.974
5-HYROXYTRYPTAMINE	1.11574	0.514	1.22519	0.197	0.959264	0.768	1.3113	0.126
SN-GLYCERO-3-PHOSPHOCHOLINE	0.959264	0.526	1.20247	0.0289	1.23029	0.325	1.41519	0.00827
TAUROLITHOCHOLIC ACID	0.76313	0.179	0.959929	0.987	0.993092	0.96	0.937571	0.783
SPERMIDINE	0.772175	0.155	0.623301	0.0241	1.45297	0.047	1.26313	0.157
SPERMINE	0.403321	0.011	0.369335	0.0391	1.81756	0.133	1.45095	0.309
TAURINE	0.954621	0.482	0.942785	0.19	0.969962	0.362	0.983502	0.662
THIAMINE MONOPHOSPHATE	0.898755	0.718	0.719467	0.0254	0.798298	0.274	0.688248	0.00905
THIAMINE PYROPHOSPHATE	1.44393	0.231	1.14235	0.787	0.708579	0.351	1.45801	0.638
THYMIDINE	0.982821	0.735	0.961261	0.668	1.02883	0.724	0.813379	0.0178
DTDP-GLUCOSE	0.945402	0.847	0.911933	0.747	1.10496	0.634	1.04826	0.878
TRIGONELLINE	1.3765	0.0373	1.08448	0.537	1.0324	0.764	1.05409	0.567
TRYPTOPHAN	0.82188	0.224	1.08373	0.253	0.964598	0.599	0.974004	0.66
TYROSINE	0.885768	0.499	1.00835	0.934	0.952638	0.642	0.942785	0.596
URACIL	1.0403	0.837	0.950659	0.798	0.882091	0.408	0.99447	0.94
URATE	1.53901	0.0419	0.896888	0.943	0.853818	0.723	1.22688	0.244
URIDINE	1.19499	0.102	0.922742	0.407	0.869947	0.218	0.880259	0.562
URIDINE 5'-DIPHOSPHATE	0.955283	0.639	0.875391	0.156	1.14949	0.304	1.04391	0.669
URIDINE 5'-DIPHOSPHOGLUCOSE	0.774319	0.554	0.846745	0.8	1.05263	0.923	0.757858	0.34
URIDINE 5'-DIPHOSPHO-N-ACETYLGLUCOSAMINE	1.04391	0.652	1.02527	0.614	1.05117	0.38	1.10803	0.0611
URIDINE MONOPHOSPHATE	1.03383	0.943	1.02456	0.823	1.29864	0.0666	1.22859	0.0446
XANTHINE	1.08749	0.777	0.885768	0.366	0.7884	0.359	0.733567	0.0575
